# Supplementary material for: An accurate, reliable, and universal qPCR method to identify homozygous single insert T-DNA with the example of transgenic rice
Source: Front Plant Sci. 2023 Oct 10;14:1221790. doi: 10.3389/fpls.2023.1221790 (PMC10600460; doi:10.3389/fpls.2023.1221790)
Supplement: Supplementary file 1 [file DataSheet_1.zip]

Archive with 6 entries (6 files):
- Data Sheet 1 (17).XLSX
- Data Sheet 2 (9).XLSX
- Data Sheet 3 (3).ZIP
- Presentation 1 (27).PPTX
- Table 1 - 2023-09-25T092535.956.DOCX
- Table 2 (98).DOCX
