# Supplementary material for: An accurate, reliable, and universal qPCR method to identify homozygous single insert T-DNA with the example of transgenic rice
Source: Front Plant Sci. 2023 Oct 10;14:1221790. doi: 10.3389/fpls.2023.1221790 (PMC10600460; doi:10.3389/fpls.2023.1221790)
Supplement: Supplementary file 1 [file DataSheet_1.zip › Data Sheet 1 (17).XLSX]

## Sheet: CtDC1
Ct values of the T0 transgenic Indica rice lines carrying the DC1 construct determined by qPCR assay
Sample	Ct (SBE4)	Ct (NosTYA)
Calibrator	24.44	24.96
Calibrator	24.2	24.87
Calibrator	24.39	24.83
DC1.1	23.79	23.74
DC1.1	23.88	23.56
DC1.1	23.85	23.24
DC1.10	23.55	22.4
DC1.10	23.66	22.26
DC1.10	23.39	22.25
DC1.13	23.87	23.5
DC1.13	23.81	23.41
DC1.13	23.97	23.36
DC1.13(2)	24.16	23.65
DC1.13(2)	24.15	23.73
DC1.13(2)	24.18	23.68
DC1.13(3)	24.31	23.83
DC1.13(3)	24.15	23.71
DC1.13(3)	24.13	23.76
DC1.14	23.6	21.59
DC1.14	23.65	21.48
DC1.14	24.07	21.5
DC1.15(1)	23.68	22.99
DC1.15(1)	23.94	23.01
DC1.15(1)	23.76	23.01
DC1.15(2)	23.4	22.19
DC1.15(2)	23.33	22.2
DC1.15(2)	23.39	22.25
DC1.16	24.27	23.25
DC1.16	24.06	23.2
DC1.16	24.33	23.25
DC1.19	24.12	22.69
DC1.19	24.08	22.67
DC1.19	24.04	22.67
DC1.2(2)	23.26	22.87
DC1.2(2)	23.11	22.65
DC1.2(1)	23.27	21.33
DC1.2(2)	23.51	21.97
DC1.2(2)	23.41	20.89
DC1.2(2)	23.65	22.28
DC1.2	24.42	23.7
DC1.2	24.18	23.86
DC1.2	24.27	23.56
DC1.20	24.14	21.91
DC1.20	24.04	21.77
DC1.20	24.01	21.84
DC1.21	24.19	23.78
DC1.21	24.16	23.98
DC1.21	24.16	23.82
DC1.3	23.42	20.75
DC1.3	23.45	20.56
DC1.3	23.45	20.58
DC1.4(1)	23.81	21.31
DC1.4(1)	23.56	21.29
DC1.4(1)	23.56	21.16
DC1.4(2)	24.2	23.22
DC1.4(2)	24.27	22.92
DC1.4(2)	24.13	22.97
DC1.5(1)	23.48	23.3
DC1.5(1)	23.51	23.28
DC1.5(1)	23.36	22.66
DC1.5	24.3	23.82
DC1.5	24.07	23.84
DC1.5-7	24.12	23.61
DC1.6-2	23.63	22.41
DC1.6-2	23.39	22.21
DC1.6-2	23.52	22.29
DC1.6-2(1)	24.38	23.03
DC1.6-2(1)	24.28	23.1
DC1.6-2(1)	24.21	23.09
DC1.6-2(2)	23.37	22.81
DC1.6-2(2)	23.4	22.68
DC1.6-2(2)	23.39	22.61
DC1.7	23.54	21.86
DC1.7	23.47	21.89
DC1.7	23.58	22.15
DC1.7(2)	23.44	22.38
DC1.7(2)	23.53	22.36
DC1.7(2)	23.51	22.25
DC1.7(3)	23.62	21.85
DC1.7(3)	23.45	21.58
DC1.7(3)	23.33	22.24
DC1.8	23.98	22.06
DC1.8	23.71	22.07
DC1.8	23.61	22.04
DC1.8(2)	23.54	21.88
DC1.8(2)	23.37	21.62
DC1.8(2)	23.45	21.98
DC1.9	24.02	23.54
DC1.9	23.77	23.4
DC1.9	23.61	23.57
DC1.9(2)	24.27	23.79
DC1.9(2)	24.14	23.88
DC1.9(2)	24.06	23.91
The Ct values of three replicates from the same plants.

## Sheet: CtSC1
Ct values of the T0 transgenic Indica rice lines carrying the SC1 construct determined by qPCR assay
Sample	Ct SBE4	Ct NosTYA
Calibrator (A5.1)	24.27	25.13
Calibrator (A5.1)	24.08	25.06
Calibrator (A5.1)	24.59	25.47
SC1.10-6	23.56	22.66
SC1.10-6	23.44	22.66
SC1.10-6	23.46	22.69
SC1.10-6(2)	23.95	22.68
SC1.10-6(2)	23.53	22.77
SC1.10-6(2)	23.76	22.87
SC1.12-5	24.4	25.66
SC1.12-5	24.8	25.66
SC1.12-5	24.7	25.94
SC1.13-4	24.47	24.14
SC1.13-4	24.25	24.17
SC1.13-4	24.22	24.19
SC1.13-5	23.74	23.28
SC1.13-5	23.98	23.47
SC1.13-5	23.54	23.7
SC1.13-5 (2)	23.82	23.85
SC1.13-5 (2)	23.87	23.53
SC1.13-5 (2)	23.66	23.55
SC1.16-1	23.65	23.38
SC1.16-1	23.66	23.5
SC1.16-1	23.7	23.34
SC1.16-3	24.44	24.15
SC1.16-3	24.26	24.22
SC1.16-3	25.05	24.3
SC1.17-13	24.28	23.58
SC1.17-13	24.1	23.64
SC1.17-13	23.84	23.75
SC1.17-16	24.65	23.56
SC1.17-16	24.54	23.48
SC1.17-16	24.49	23.55
SC1.2-11	24.69	23.68
SC1.2-11	24.68	23.68
SC1.2-11	24.39	23.49
SC1.20-2	23.78	24.91
SC1.20-2	23.63	24.66
SC1.20-2	23.63	24.5
SC1.20-2(2)	24.09	24.96
SC1.20-2(2)	24	24.92
SC1.20-2(2)	23.96	24.74
SC1.20-3	24.76	23.94
SC1.20-3	24.71	23.78
SC1.20-3	24.85	23.82
SC1.21-9	23.9	24.9
SC1.21-9	24.04	24.82
SC1.21-9	23.98	24.98
SC1.22-8	24.07	24.93
SC1.22-8	23.78	24.96
SC1.22-8	23.94	24.71
SC1.23-1	24.43	25.5
SC1.23-1	24.31	25.35
SC1.23-1	24.21	25.73
SC1.24-5	24.43	21.45
SC1.24-5	24.09	21.48
SC1.24-5	24.36	21.51
SC1.25-6	24.35	25.34
SC1.25-6	24.5	25.47
SC1.25-6	24.37	25.73
SC1.3-2	23.69	22.31
SC1.3-2	23.67	22.36
SC1.3-2	23.58	22.14
SC1.4-5	23.87	20.78
SC1.4-5	23.72	20.49
SC1.4-5	23.42	20.52
SC1.5-1	23.77	21.14
SC1.5-1	23.54	20.95
SC1.5-1	23.69	20.92
SC1.6-1	24.53	22.05
SC1.6-1	24.57	22.23
SC1.6-1	24.6	22.15
SC1.7-4	25.09	23.04
SC1.7-4	24.89	23.17
SC1.7-4	25.06	23.07
SC1.8-2	23.42	22.61
SC1.8-2	23.52	22.68
SC1.8-2	23.56	22.48
SC1.9-2	23.86	20.52
SC1.9-2	23.76	20.75
SC1.9-2	23.83	20.66
The Ct values of three replicates from the same plants.

## Sheet: CtSC2
Ct values of the T0 transgenic Indica rice lines carrying the SC2 construct determined by qPCR assay
Sample	SBE4	NosTYA
Calibrator (A5.1)	24.27	25.13
Calibrator (A5.1)	24.08	25.06
Calibrator (A5.1)	24.59	25.47
SC2.1-11	24.39	24.57
SC2.1-11	24.23	24.66
SC2.1-11	24.41	24.63
SC2.11-1	24.17	21.28
SC2.11-1	23.79	21.3
SC2.11-1	23.79	21.39
SC2.12-5	24.03	23.2
SC2.12-5	24.36	23.07
SC2.12-5	23.98	23.35
SC1.14-1	24.39	25.52
SC1.14-1	24.33	25.82
SC1.14-1	24.5	25.71
SC2.15-3	23.93	25.14
SC2.15-3	23.79	25.14
SC2.15-3	23.78	25.17
SC2.16-7	23.76	25.01
SC2.16-7	23.61	25.12
SC2.16-7	23.88	25.06
SC2.17-2	24.66	24.22
SC2.17-2	24.56	24.17
SC2.17-2	24.71	24.15
SC2.18-2	23.96	22.38
SC2.18-2	23.81	22.36
SC2.18-2	23.73	22.4
SC2.2-2	23.97	25.05
SC2.2-2	23.88	25.22
SC2.2-2	23.85	25.08
SC2-20-2	24.06	22.51
SC2-20-2	24.03	22.57
SC2-20-2	23.93	22.63
SC2.21-3	23.99	25.13
SC2.21-3	23.62	25.02
SC2.21-3	23.68	25.32
SC2.27-4	24	22.33
SC2.27-4	23.97	22.23
SC2.27-4	23.99	22.28
SC2.3-5	23.85	22.86
SC2.3-5	23.94	22.9
SC2.3-5	23.89	23.08
SC2.31-2	24.66	25.34
SC2.31-2	24.56	25.52
SC2.31-2	24.75	25.49
SC2.32-2	24.38	25.17
SC2.32-2	24.41	25.28
SC2.32-2	24.54	25.53
SC2.33-3	23.76	24.8
SC2.33-3	23.88	24.9
SC2.33-3	24.15	25.04
SC2.34-5	24.33	25.27
SC2.34-5	24.33	25.33
SC2.34-5	24.72	25.33
SC2.4-2	24.03	25.07
SC2.4-2	23.85	25.07
SC2.4-2	23.82	24.97
SC2.5-4	23.95	22.74
SC2.5-4	23.97	22.69
SC2.5-4	23.92	23.09
SC2.6-16	24.06	24.04
SC2.6-16	23.96	24
SC2.6-16	24.03	24.02
SC2.7-13	24.33	25.49
SC2.7-13	24.25	25.55
SC2.7-13	24.27	25.67
The Ct values of three replicates from the same plants.
