# Supplementary material for: An accurate, reliable, and universal qPCR method to identify homozygous single insert T-DNA with the example of transgenic rice
Source: Front Plant Sci. 2023 Oct 10;14:1221790. doi: 10.3389/fpls.2023.1221790 (PMC10600460; doi:10.3389/fpls.2023.1221790)
Supplement: Supplementary file 1 [file DataSheet_1.zip › Data Sheet 2 (9).XLSX]

## Sheet: DC1 lines
	Zygosity determination of the T1 plants from the single-insert transgenic lines DC1
	Line	Plant (T1)	Ct value of SBE4	Ct Std.Dev	Ct value of Nost	Ct Std.Dev	∆Ct	∆∆Ct	2-∆∆Ct
	DC1.21	1	24.0322	0.0590992	22.6967	0.18225	-1.33554	-1.99706	3.99186
		2	24.0805	0.0389653	23.7494	0.106651	-0.331048	-0.992572	1.98973
		3	24.0293	0.0249556	23.7698	0.143863	-0.259559	-0.921084	1.89354
		4	24.056	0.0579415	23.4912	0.0961026	-0.564746	-1.22627	2.33961
		5	24.0705	0.0828063	23.7198	0.112375	-0.350708	-1.01223	2.01703
		6	24.167	0.135248	22.7813	0.034499	-1.38565	-2.04718	4.13296
		7	24.5108	0.339432	24.1327	0.0595114	-0.378127	-1.03965	2.05573
		8	23.8421	0.140684	23.4503	0.0609886	-0.391738	-1.05326	2.07522
		9	24.1112	0.0402476	23.6888	0.141609	-0.42234	-1.08386	2.11971
		10	24.0821	0.14785	23.5656	0.0786844	-0.516492	-1.17802	2.26266
		11	24.1257	0.0191017	23.7437	0.173963	-0.382026	-1.04355	2.06129
		12	24.0691	0.128906	23.6053	0.105568	-0.463791	-1.12532	2.18149
		13	24.1149	0.0349578	23.7689	0.0457285	-0.34603	-1.00755	2.0105
		14	23.9708	0.23066	23.5226	0.118428	-0.448136	-1.10966	2.15795
	DC1.1	1	24.1865	0.106566	22.8484	0.168569	-1.33809	-1.99962	3.99894
		2	24.155	0.00435139	23.7646	0.0863404	-0.390414	-1.05194	2.07331
		3	24.1708	0.0174691	22.7563	0.0992528	-1.41445	-2.07598	4.2163
		4	24.1247	0.0243194	23.8393	0.109603	-0.285385	-0.946909	1.92774
		5	24.0771	0.0699994	23.4846	0.0370609	-0.592439	-1.25396	2.38496
		6	24.0798	0.0931393	23.7184	0.0893618	-0.361405	-1.02293	2.03204
		7	24.2503	0.141505	23.8998	0.0881475	-0.350517	-1.01204	2.01676
		8	24.1385	0.0533915	23.7665	0.147782	-0.371963	-1.03349	2.04697
		9	24.1381	0.0926309	22.6848	0.0228869	-1.4533	-2.11482	4.33137
		10	24.1014	0.148997	22.5625	0.0875045	-1.53887	-2.13968	4.40663
	DC1.5	1	24.367	0.0946852	23.0545	0.108122	-1.31245	-2.014	4.03901
		2	24.2757	0.0854858	24.1175	0.0687618	-0.158199	-0.859755	1.81473
		3	24.3267	0.123242	23.0627	0.158413	-1.26397	-1.96553	3.90556
		4	24.1991	0.101394	22.89	0.190788	-1.30912	-2.01068	4.02972
		5	24.1199	0.0270478	23.7539	0.0591021	-0.366017	-1.06757	2.09591
		6	24.1223	0.0435221	23.7906	0.117759	-0.331693	-1.03325	2.04663
		7	24.5597	0.123	24.2044	0.114	-0.355353	-1.10166	2.14601
		8	24.5358	0.085	23.2708	0.087	-1.26498	-2.01129	4.03142
		9	24.3729	0.0976051	24.0374	0.034	-0.335502	-0.990493	1.98686
		10	24.2057	0.120029	24.1075	0.058	-0.0982514	-0.753242	1.68558
		11	24.4369	0.205023	24.1627	0.158	-0.274198	-0.929189	1.90421
		12	24.3341	0.024164	24.1253	0.052	-0.20884	-0.863831	1.81986
		13	24.3712	0.0851971	23.1308	0.121346	-1.24045	-1.98675	3.96344
	DC1.9	1	24.2305	0.106081	24.0026	0.0680044	-0.227852	-0.929409	1.9045
		2	24.2508	0.0917778	24.0459	0.167229	-0.204888	-0.906445	1.87442
		3	24.2459	0.0793939	23.9718	0.14189	-0.274114	-0.975671	1.96656
		4	24.0656	0.0620338	24.0208	0.152916	-0.044811	-0.746368	1.67756
		5	24.1819	0.0885803	23.8544	0.059	-0.32759	-1.02915	2.04082
		6	24.104	0.127706	22.8869	0.083	-1.21704	-1.9186	3.78056
		7	24.2109	0.0302904	23.7882	0.0758648	-0.422775	-1.12433	2.18001
		8	24.1811	0.112663	23.9459	0.188455	-0.235143	-0.936699	1.91414
		9	24.1546	0.0972855	23.8712	0.119217	-0.28333	-0.984887	1.97916
		10	24.1126	0.0409832	23.6645	0.153861	-0.448118	-1.14967	2.21864
		11	24.1806	0.063252	23.8686	0.148541	-0.311996	-1.01355	2.01888
	DC1.13	1	24.1953	0.0877001	22.8736	0.108999	-1.32171	-2.02326	4.06502
		2	24.1126	0.0622868	22.7739	0.0663447	-1.33867	-2.04023	4.1131
		3	24.1413	0.0963837	22.8827	0.197675	-1.25857	-1.96013	3.89096
		4	24.3331	0.0376293	24.099	0.034	-0.234057	-0.98036	1.97296
		5	24.2413	0.0788038	24.1261	0.175	-0.115237	-0.86154	1.81698
		6	24.2585	0.042	23.8601	0.015	-0.398442	-1.14475	2.21107
		7	24.2322	0.125514	24.0199	0.109	-0.21231	-0.958613	1.94344
		8	24.3714	0.069	23.988	0.0523484	-0.383403	-1.12971	2.18814
		9	24.3061	0.064	24.0116	0.132	-0.294549	-1.04085	2.05744
		10	24.2936	0.111292	23.0231	0.071	-1.27051	-2.01682	4.0469
		11	24.3122	0.061	23.9601	0.054	-0.352061	-1.09836	2.14112
		12	24.3242	0.0236243	22.9757	0.0710833	-1.34853	-2.09483	4.27176
		13	24.2738	0.0418651	23.988	0.0848202	-0.28586	-1.03216	2.04509
		14	24.3925	0.076388	23.8854	0.0679844	-0.507106	-1.25341	2.38404
		15	24.236	0.00845922	23.9407	0.095	-0.295253	-1.04156	2.05845
		16	24.3235	0.062	22.9417	0.071287	-1.38184	-2.03683	4.10344
		17	24.1858	0.0240256	24.0416	0.245917	-0.144172	-0.799163	1.74009
		18	24.18	0.0262245	22.7597	0.046	-1.42027	-2.07526	4.21421
		19	24.1325	0.182	23.8314	0.161396	-0.301101	-0.956092	1.94005
		20	24.3558	0.09	23.94	0.00242929	-0.415843	-1.07083	2.10065
		21	24.1381	0.035	23.9738	0.173445	-0.164351	-0.819342	1.7646
		22	24.2784	0.0304951	23.8602	0.055	-0.418209	-1.0732	2.10409
		23	24.1889	0.00910569	23.8528	0.176	-0.336109	-0.9911	1.9877
		24	24.1292	0.0304977	23.75	0.00246561	-0.379248	-1.03424	2.04803
		25	24.1881	0.084	23.9676	0.222	-0.22049	-0.875481	1.83462
		26	24.3147	0.11	23.7663	0.048	-0.54839	-1.20338	2.30279
	ΔCt, ΔΔCt and 2- ΔΔCt were calculated based on the formula in the EXPERIMENTAL PROCEDURES. The 2- ΔΔCt values of homozygous plants should be double that of the hemizygous plants. In the case of the transgenic single -insert T-DNA lines containing two stacked genes, 2- ΔΔCt values of homozygous and hemizygous plants were 4 and 2, respectively. The hemizygous single-insert line A5.1 was used as a c…

## Sheet: SC1
	Zygosity determination of the T1 plants from the single-insert transgenic lines SC1
	Line	Plant (T1)	Ct value of SBE4	Ct Std.Dev	Ct value of Nost	Ct Std.Dev	∆Ct	∆∆Ct	2-∆∆Ct
	SC1.22	1	23.9427	0.118124	24.5381	0.0918893	0.595372	0	1
		2	23.9201	0.0334693	23.5154	0.114081	-0.404706	-1.00008	2.00011
		3	23.8392	0.20606	24.2891	0.0260308	0.449899	-0.145473	1.10609
		4	23.6804	0.113892	23.424	0.142231	-0.256394	-0.851766	1.80471
		5	23.7425	0.139218	24.249	0.100472	0.50656	-0.0888123	1.06349
		6	23.7082	0.180242	24.3504	0.0745374	0.642224	0.0468521	0.968046
		7	23.7563	0.0692521	23.2588	0.0930105	-0.497585	-1.09296	2.13311
		8	23.745	0.0720256	23.4361	0.150629	-0.308944	-0.904315	1.87166
		9	23.6947	0.040162	23.4601	0.122059	-0.234546	-0.829918	1.77758
		10	23.982	0.229503	23.4585	0.0829763	-0.5235	-1.11887	2.17177
		11	23.837	0.0896165	24.4403	0.106047	0.603277	0.00790515	0.994536
		12	23.8898	0.049985	24.532	0.0754599	0.642189	0.046817	0.96807
		13	23.9712	0.0752269	24.5613	0.0435725	0.590151	-0.00522134	1.00363
	SC1.21	1	24.0953	0.0666906	23.5466	0.237595	-0.548752	0.441509	0.736364
		2	24.1635	0.0606725	23.7117	0.0762688	-0.451803	0.538458	0.688507
		3	24.1107	0.179228	24.5406	0.0734194	0.429867	1.42013	0.373679
		4	24.1198	0.052141	24.6011	0.0833935	0.481347	1.47161	0.36058
		5	24.0971	0.283486	24.5073	0.177259	0.410187	1.40045	0.378812
		6	24.2257	0.0737432	24.9414	0.167244	0.715754	-0.0305494	1.0214
		7	24.121	0.0184529	25.0091	0.134026	0.888145	0.141842	0.906361
		8	24.3007	0.157112	23.9901	0.10075	-0.310581	-1.05688	2.08043
		9	24.105	0.0356738	23.9475	0.189548	-0.157422	-0.903725	1.87089
		10	24.0883	0.0537934	24.6377	0.107309	0.549393	-0.19691	1.14624
		11	24.048	0.0886513	24.9794	0.428402	0.931432	0.185129	0.879571
		12	24.3068	0.0701406	24.9465	0.0804329	0.6397	-0.106603	1.07669
		13	24.0765	0.114741	24.8467	0.17638	0.770209	0.0239063	0.983566
		14	24.1598	0.0484412	24.7885	0.0257233	0.628693	-0.117611	1.08494
		15	24.0899	0.155049	23.988	0.0579261	-0.10195	-0.848253	1.80032
	SC1.12	1	24.1981	0.0880995	23.8143	0.0601066	-0.383798	-1.08535	2.1219
		2	24.1839	0.0597625	24.9309	0.0887799	0.746993	0.0454363	0.968997
		3	24.2053	0.0463692	24.699	0.175	0.493672	-0.207885	1.15499
		4	24.2135	0.093563	25.0104	0.166	0.796925	0.0953683	0.936033
		5	24.3396	0.0990597	24.7874	0.046731	0.447777	-0.25378	1.19233
		6	24.1624	0.0674591	23.8542	0.151194	-0.308174	-1.00973	2.01353
		7	24.0357	0.133642	23.7387	0.168132	-0.297058	-0.89243	1.8563
	ΔCt, ΔΔCt and 2- ΔΔCt were calculated based on the formula in the EXPERIMENTAL PROCEDURES. The 2- ΔΔCt values of homozygous plants should be double that of the hemizygous plants. In the case of the transgenic single -insert T-DNA lines SC1, 2- ΔΔCt values of homozygous and hemizygous plants were 2 and 1, respectively. The hemizygous single-insert line A5.1 was used as a calibrator.The results wer…

## Sheet: SC2
	Zygosity determination of the T1 plants from the single-insert transgenic lines SC2
	Line	Plant (T1)	Ct value of SBE4	Ct Std.Dev	Ct value of Nost	Ct Std.Dev	∆Ct	∆∆Ct	2-∆∆Ct
	SC2.15	1	24.1801	0.10281	24.9151	0.0794092	0.735033	0.0800419	0.94603
		2	24.2972	0.245929	24.8412	0.0509521	0.543992	-0.110999	1.07998
		3	24.3074	0.182015	25.0489	0.0470945	0.741539	0.0865481	0.941773
		4	24.0639	0.0181288	24.7801	0.216105	0.716247	0.0612556	0.95843
		5	24.2798	0.158334	24.8502	0.140806	0.570373	-0.0846181	1.06041
		6	24.0883	0.130579	24.8166	0.180034	0.728359	0.0733685	0.950416
		7	24.1903	0.0270936	24.8064	0.191052	0.616162	-0.038829	1.02728
		8	24.1511	0.0572818	23.9954	0.170316	-0.1557	-0.810691	1.75405
		9	24.2066	0.081207	23.9621	0.0662546	-0.244534	-0.899525	1.86545
		10	24.0861	0.0749004	24.6385	0.326856	0.552387	-0.102604	1.07371
		11	24.1035	0.111062	24.713	0.098531	0.609515	-0.0454764	1.03202
		12	24.3259	0.135794	25.0606	0.0631947	0.734699	0.0797079	0.946249
		13	24.0485	0.0347317	24.6482	0.145028	0.599691	-0.0553002	1.03908
	SC2.32	1	24.1154	0.0513638	24.7819	0.206702	0.666504	0.0115128	0.992052
		2	24.0404	0.0169355	23.805	0.212498	-0.235419	-0.836223	1.78537
		3	24.0981	0.033973	24.7061	0.0191664	0.607998	0.00719432	0.995026
		4	24.2639	0.105558	24.9288	0.0250029	0.664948	0.0641441	0.956513
		5	24.1908	0.0860088	24.7142	0.122582	0.523378	-0.077426	1.05513
		6	24.0738	0.0340414	23.8162	0.040567	-0.257527	-0.858331	1.81294
		7	24.0683	0.155407	24.7254	0.0811351	0.657042	0.0562385	0.961768
		8	24.0745	0.0125014	24.6753	0.196502	0.600804	0	1
		9	24.1154	0.0513638	24.7819	0.206702	0.666504	0.0115128	0.992052
	SC2.31	1	23.9782	0.0316374	24.7396	0.29639	0.761449	0.059892	0.959336
		2	23.9378	0.0355494	24.7002	0.0655931	0.762402	0.0608452	0.958702
		3	23.8482	0.145198	24.6809	0.152009	0.83273	0.131173	0.913089
		4	24.1066	0.108641	24.9599	0.0984219	0.853347	0.15179	0.900133
		5	23.9989	0.135136	24.7942	0.402853	0.795393	0.0938367	0.937027
		6	23.944	0.12086	23.7583	0.141557	-0.185718	-0.887275	1.84968
		7	23.8085	0.0943752	24.6049	0.172058	0.796374	0.0948168	0.936391
		8	24.1056	0.0741706	24.9425	0.0675576	0.836949	0.135392	0.910422
		9	23.986	0.073497	24.7813	0.297661	0.79533	0.0937732	0.937069
		10	24.0223	0.0896253	24.6123	0.0177987	0.590064	-0.111492	1.08035
		11	24.3007	0.157112	23.9901	0.10075	-0.310581	-1.01214	2.0169
		12	24.1183	0.0794056	24.9639	0.107551	0.845644	0.0993408	0.933459
		13	24.1151	0.0465173	24.9137	0.151049	0.798572	0.0522693	0.964418
		14	24.0757	0.0175483	24.913	0.0957326	0.837299	0.0909956	0.938875
		15	24.1036	0.0869989	24.965	0.193831	0.861438	0.115135	0.923296
		16	24.4068	0.163775	25.1498	0.0905371	0.742986	0.0879951	0.940829
		17	24.2662	0.0937459	25.0906	0.0768392	0.824484	0.169493	0.889155
		18	24.409	0.035197	25.1472	0.0839351	0.738243	0.0832517	0.943928
		19	24.2972	0.0482512	25.0559	0.113643	0.758751	0.10376	0.930604
	SC2.14	1	24.915	0.204225	24.8245	0.0701392	-0.0905388	-0.950572	1.93264
		2	25.0724	0.146239	25.0906	0.290511	0.0182501	-0.841783	1.79226
		3	24.6545	0.0943686	25.4504	0.0936313	0.795964	0.134439	0.911024
		4	24.462	0.220666	25.3117	0.0333397	0.849755	0.188231	0.877681
		5	24.5131	0.101769	25.2804	0.109587	0.767285	0.0657286	0.955463
		6	23.9019	0.0615352	25.1141	0.0925562	1.2122	0.152169	0.899896
	ΔCt, ΔΔCt and 2- ΔΔCt were calculated based on the formula in the EXPERIMENTAL PROCEDURES. The 2- ΔΔCt values of homozygous plants should be double that of the hemizygous plants. In the case of the transgenic single -insert T-DNA lines SC2, 2- ΔΔCt values of homozygous and hemizygous plants were 2 and 1, respectively. The hemizygous single-insert line A5.1 was used as a calibrator.The results wer…

## Sheet: SC1 (2 insert lines)
	Zygosity determination of the T1 plants from the two-insert transgenic lines SC1
	Line	Plant (T1)	Ct value of SBE4	Ct Std.Dev	Ct value of Nost	Ct Std.Dev	∆Ct	∆∆Ct	2-∆∆Ct
	SC1.16	1	24.589	0.120632	23.1805	0.100465	-1.4085	-2.06349	4.17997
		2	24.5315	0.0202897	24.1777	0.117275	-0.353742	-1.00873	2.01214
		3	24.4843	0.247724	23.0976	0.0398049	-1.38676	-2.04175	4.11744
		4	24.353	0.0971497	22.9767	0.276101	-1.37625	-2.03124	4.08755
		5	24.356	0.179041	23.9993	0.0918082	-0.356701	-1.01169	2.01627
		6	24.412	0.241203	23.043	0.125137	-1.36899	-2.02398	4.06706
		7	24.3834	0.0833112	24.0915	0.0754382	-0.291967	-0.946958	1.9278
		8	24.2466	0.0482946	37.0545	0	12.8079	12.1529	0.000219583
		9	24.3661	0.0117803	23.0983	0.039588	-1.26782	-1.92281	3.7916
		10	24.1474	0.0569803	23.8148	0.116703	-0.332608	-0.994133	1.99188
	SC1.13	1	24.0813	0.09742	23.5157	0.153078	-0.565663	-1.22065	2.33052
		2	24.0172	0.0306713	23.5849	0.0513965	-0.432246	-1.08724	2.12467
		3	24.2213	0.0792058	23.609	0.130574	-0.612332	-1.26732	2.40714
		4	24.0312	0.162189	23.6198	0.202729	-0.411376	-1.06637	2.09415
		5	24.2567	0.124724	22.8745	0.0354808	-1.38216	-2.03715	4.10434
		6	24.0587	0.106205	23.6119	0.0860028	-0.446768	-1.10176	2.14616
	ΔCt, ΔΔCt and 2- ΔΔCt were calculated based on the formula in the EXPERIMENTAL PROCEDURES. The 2- ΔΔCt values of homozygous plants should be double that of the hemizygous plants. In the case of the transgenic two -insert T-DNA lines SC1, 2- ΔΔCt values of homozygous and hemizygous plants were 4 and 2, respectively. The hemizygous single-insert line A5.1 was used as a calibrator.The results were t…

## Sheet: G lines
	Zygosity determination of the T1 plants from the two-insert transgenic lines
	Line	Plant	Ct value of SBE4	Ct Std.Dev	Ct value of Nost	Ct Std.Dev	∆Ct	∆∆Ct	2-∆∆Ct
	G3.1	1	24.87	0.112	36.89	0.505	12.02	11.365	0.000379133
		2	24.6	0.062	23.19	0.032	-1.41	-2.06499	4.18431
		3	24.29	0.036	22.98	0.032	-1.31	-1.96499	3.9041
		4	24.21	0.014	23.9	0.073	-0.31	-0.964991	1.95205
		5	24.27	0.041	37.72	2.555	13.45	12.795	0.000140708
	G1.4	1	24.62	0.073	23.29	0.099	-1.33	-1.98499	3.9586
		2	24.52	0.049	24.26	0.038	-0.26	-0.914991	1.88556
		3	24.41	0.05	24.1	0.003	-0.31	-0.964991	1.95205
		4	24.93	0.023	38.17	1.165	13.24	12.585	0.000162755
		5	24.78	0.042	33.71	0.866	8.93	8.27501	0.0032283
		6	24.42	0.029	38.78	0.434	14.36	13.705	7.48826e-05
		7	24.56	0.062	23.21	0.027	-1.35	-2.00499	4.01386
		8	24.41	0.008	24.12	0.035	-0.29	-0.944991	1.92518
		9	25.06	0.078	24.73	0.061	-0.33	-0.984991	1.9793
		10	24.6	0.11	37.28	2.408	12.68	12.025	0.000239945
		11	24.49	0.046	35.3	0.838	10.81	10.155	0.000877077
		12	25.06	0.058	24.73	0.033	-0.33	-0.984991	1.9793
	ΔCt, ΔΔCt and 2- ΔΔCt were calculated based on the formula in the EXPERIMENTAL PROCEDURES. The 2- ΔΔCt values of homozygous plants should be double that of the hemizygous plants. In the case of the transgenic two -insert T-DNA lines G, 2- ΔΔCt values of homozygous and hemizygous plants were 4 and 2, respectively. The hemizygous single-insert line A5.1 was used as a calibrator.The results were the…
